# Supplementary material for: The evolutionary genetics of highly divergent alleles of the mimicry locus in Papilio dardanus
Source: BMC Evol Biol. 2014 Aug 31;14:140. doi: 10.1186/1471-2148-14-140 (PMC4262259; doi:10.1186/1471-2148-14-140)
Supplement: Supplementary file 1 — Additional file 1: Table S1: Table of samples of Papilio used for phylogenetic analysis of engrailed and invected. (XLSX 41 KB) [file 12862_2014_2638_MOESM1_ESM.xlsx]

## Sheet: Sheet1
BMNH	Genus	Species	engrailed	invected	cytb
671908	Papilio	oribazus	KJ458871	KJ458730
672223	Papilio	morondovana	KJ458872
672248	Papilio	morondovana	KJ458873
672249	Papilio	morondovana	KJ458874
672251	Papilio	morondovana	KJ458875
672282	Papilio	epiphorbas	KJ458876	KJ458731
672323	Papilio	delalandei		EU153721
672334	Papilio	delalandei	KJ458877	KJ458732
697121	Papilio	mangoura		KJ458733
697146	Papilio	demodocus	KJ458878	KJ458734
697158	Papilio	epiphorbas	KJ458879	KJ458735
697420	Papilio	grosesmithi	KJ458880	KJ458736
697421	Papilio	spp	KJ458881	KJ458737
697422	Papilio	erithonioides	KJ458882	KJ458738
697423	Papilio	demodocus	KJ458883	KJ458739
697879	Papilio	morondovana	KJ458884
732160	Papilio	demodocus	KJ458885	KJ458740
732168	Papilio	phorbanta	KJ458886	KJ458741
740167	Papilio	phorcas		KJ458742	EU153634
740168	Papilio	phorcas		KJ458743	EU153635
740210	Papilio	phorcas	HQ636444	KJ458744
740211	Papilio	phorcas	HQ636445	KJ458745
740212	Papilio	phorcas	HQ636446	KJ458746
740213	Papilio	phorcas	HQ636447	KJ458747
740214	Papilio	phorcas	KJ458887	EU153722	KJ458654
740215	Papilio	demodocus	KJ458888
740216	Papilio	demodocus	KJ458889
740443	Papilio	memnon		KJ458748
740444	Papilio	memnon		KJ458749
746444	Papilio	memnon		KJ458750
746445	Papilio	memnon		KJ458751
746446	Papilio	memnon		KJ458752
746447	Papilio	memnon		KJ458753
746448	Papilio	memnon	KJ458892	KJ458754
746450	Papilio	memnon	KJ458893	KJ458755
746451	Papilio	memnon		KJ458756
746452	Papilio	memnon		KJ458757
749508	Papilio	constantinus	KJ458894	EU153717	KJ458668
749509	Papilio	constantinus	KJ458895	EU153718	KJ458669
808367	Papilio	rex	KJ458896	KJ458758	KJ458670
808368	Papilio	rex	KJ458897	KJ458759	KJ458671
808372	Papilio	lormieri	KJ458898	KJ458760
808373	Papilio	hesperus	KJ458899	KJ458761
808374	Papilio	lormieri	KJ458900	KJ458762
841638	Papilio	rumanzovia		KJ458763
841640	Papilio	rumanzovia	KJ458901	KJ458764
841641	Papilio	rumanzovia	KJ458902	KJ458765
841642	Papilio	rumanzovia	KJ458903	KJ458766
841643	Papilio	demoleus	KJ458904	KJ458767
841644	Papilio	polytes	KJ458905	KJ458768
841645	Papilio	maackii		KJ458769
841646	Papilio	demoleus	KJ458906	KJ458770
841647	Papilio	demoleus		KJ458771
841648	Papilio	polytes	KJ458907	KJ458772
841649	Papilio	xuthus	KJ458908
841650	Papilio	machaon		KJ458773
841651	Papilio	polytes	KJ458909	KJ458774
841652	Papilio	polytes	KJ458910	KJ458775
841653	Papilio	machaon	KJ458911
841655	Papilio	protenor	KJ458912	KJ458776
841656	Papilio	bianor	KJ458913	KJ458777
841657	Papilio	polytes	KJ458914	KJ458778
841658	Papilio	protenor	KJ458915	KJ458779
841659	Papilio	bianor	KJ458916	KJ458780
841661	Papilio	aristophontes		KJ458781
841662	Papilio	nobilis	KJ458917
841663	Papilio	nireus	KJ458918
841664	Papilio	demodocus		KJ458782
841666	Papilio	constantinus	KJ458919		KJ458672
841667	Papilio	memnon	KJ458920	KJ458783
841669	Battus	polydamas	KJ458921
841673	Papilio	paris	KJ458922
841674	Battus	polydamas	KJ458923
841676	Papilio	memnon	KJ458924
841677	Papilio	anchisiades	KJ458925
841682	Papilio	anchisiades	KJ458926
843024	Papilio	maackii	KJ458927	KJ458784
843032	Papilio	machaon	KJ458928
843033	Papilio	nireus	KJ458929
845309	Papilio	phorcas		KJ458785	KJ458673
845311	Papilio	nobilis		KJ458786
845312	Papilio	aristophontes	KJ458930	KJ458787
845313	Papilio	nireus		KJ458788
845314	Papilio	nireus		KJ458789
845315	Papilio	phorcas	KJ458931	KJ458790	KJ458674
845316	Papilio	phorcas	KJ458932		KJ458675
845318	Papilio	phorcas		KJ458791	KJ458676
847127	Papilio	constantinus	KJ458933
847223	Papilio	constantinus		KJ458792	KJ458679
847224	Papilio	constantinus			KJ458680
847231	Papilio	constantinus			KJ458679
847232	Papilio	constantinus			KJ458680
