# Supplementary material for: The evolutionary genetics of highly divergent alleles of the mimicry locus in Papilio dardanus
Source: BMC Evol Biol. 2014 Aug 31;14:140. doi: 10.1186/1471-2148-14-140 (PMC4262259; doi:10.1186/1471-2148-14-140)
Supplement: Supplementary file 2 — Additional file 2: Table S2: Table of PCR primers. (XLSX 8 KB) [file 12862_2014_2638_MOESM2_ESM.xlsx]

## Sheet: Sheet1
Primer	Gene	Sequence	Reference
202	en	agccagtacacygcaccac	Thompson, Vane-Wright and Timmermans, 2011
204	en	tcyccgatctgmracaccgtctg	Thompson, Vane-Wright and Timmermans, 2011
128	en	gctttcgaggatcgctgtag	Timmermans et al., 2014
129	en	actaggtcggtcgctgtacc	Timmermans et al., 2014
10	inv	actggagccacgttaccaa	Timmermans et al., 2014
111	inv	ggataaggatyatyttgtt	Timmermans et al., 2014
CB3	cytb	gaggagcaactgtaattacta	Barraclough et al., 1999
CB4	cytb	aaaagaaartatcattcaggttgaat	Barraclough et al., 1999
