# Supplementary material for: The evolutionary genetics of highly divergent alleles of the mimicry locus in Papilio dardanus
Source: BMC Evol Biol. 2014 Aug 31;14:140. doi: 10.1186/1471-2148-14-140 (PMC4262259; doi:10.1186/1471-2148-14-140)
Supplement: Supplementary file 3 — Additional file 3: Table S3: Table of samples used for Illumina MiSeq amplicon sequencing to infer haplotypes. (XLSX 9 KB) [file 12862_2014_2638_MOESM3_ESM.xlsx]

## Sheet: Sheet1
BMNH number	Subspecies	Morph	Specimen collection location	Specimen collection date	engrailed haplotype 1	engrailed haplotype 2	invected haplotype 1	invected haplotype 2
847301	Papilio dardanus cenea	f. trophonius	Mphaphuli Cycad Reserve, Limpopo Province, South Africa	2012-02-19	KJ458804	KJ458803	KJ458815	KJ458816
847302	P. d. cenea	f. cenea	Mphaphuli Cycad Reserve, Limpopo Province, South Africa	2012-02-19	KJ458798	KJ458802	KJ458817	KJ458818
847293	P. d. dardanus	f. hippocoon	Kakum Forest National Park, Ghana	2011-11-20	KJ458794	KJ458795	KJ458813	KJ458814
843049	P. d. polytrophus	f. poultoni			KJ458801	KJ458806	KJ458811	KJ458812
847305	P. d. cenea	f. hippocoonides	Mphaphuli Cycad Reserve, Limpopo Province, South Africa	2012-02-19	KJ458799	KJ458800	KJ458819	KJ458820
740200	P. d. dardanus	f. planemoides	Kakamega Forest National Reserve, Kenya		KJ458793	KJ458805	KJ458807	KJ458808
843039	P. d. polytrophus	f. cenea			KJ458796	KJ458797	KJ458809	KJ458810
