# Supplementary material for: The evolutionary genetics of highly divergent alleles of the mimicry locus in Papilio dardanus
Source: BMC Evol Biol. 2014 Aug 31;14:140. doi: 10.1186/1471-2148-14-140 (PMC4262259; doi:10.1186/1471-2148-14-140)
Supplement: Supplementary file 4 — Additional file 4: Table S4: Table of samples of P. dardanus used for phylogenetic and haplotype-level analysis. (XLSX 13 KB) [file 12862_2014_2638_MOESM4_ESM.xlsx]

## Sheet: tree stats
Tree	taxa	alignment length	Variable sites (S) %	S - non-syn %	S - syn %	% Parsim. Inf. Sites	model	I	Gamma	ln(Likelihood)	Tree length (parsimony)	ci	ri	hi
Papilio engrailed	93	479 bp	57.62	17.5365	9.39457	49.2693	HKY+I+G	0.27	1.17	-2542.71	924	0.461	0.846	0.539
Papilio invected	81	332 bp	38.8554	5.12048	23.494	32.2289	TrN+I+G	0.43	1.04	-2494.87	384	0.464	0.871	0.536
P. dardanus engrailed haplotypes	110	712 bp	10.3933	5.47753	4.35393	9.97191	HKY+I+G	0.8	0.83	-1923.19	133	0.579	0.927	0.421
P. dardanus invected haplotypes	130	333 bp	8.10811	0.900901	7.20721	7.50751	K80+I	0.91	-	-857.611	70	0.386	0.894	0.614

## Sheet: pi
	engrailed
	Sequences	Max length	S	pi	dn	ds
P. polytes	5	461	22	0.021	0.004	0.09
P. memnon*	6	459	24	0.011	0.003	0.033
P. phorcas	7	468	13	0.009	0.004	0.027
P. constantinus	4	462	26	0.027	0.016	0.056
P. dardanus clones and miseq	26	469	56	0.021	0.017	0.038
P. dardanus inferred	110	712	73	0.018	0.012	0.036
P. demodocus	5	456	19	0.007	0	0.039
P. morondovana	4	362	1	0	0	0
*Note P. memnon is not monophyletic in the engrailed phylogeny
This is from MEGA
