# Supplementary material for: The evolutionary genetics of highly divergent alleles of the mimicry locus in Papilio dardanus
Source: BMC Evol Biol. 2014 Aug 31;14:140. doi: 10.1186/1471-2148-14-140 (PMC4262259; doi:10.1186/1471-2148-14-140)
Supplement: Supplementary file 5 — Additional file 5: Table S5: Table of samples of P. dardanus cenea from Mpaphuli Cycad Reserve population used in population genetic analyses. (XLSX 17 KB) [file 12862_2014_2638_MOESM5_ESM.xlsx]

## Sheet: Sheet1
BMNH	Subspecies	Collection location	Morph	en phased	inv phased	cytb
740153	meseres	Arusha, Tanzania	??			EU153668
740154	meseres	Arusha, Tanzania	??	KJ458821
740155	dardanus	Kakamega? Kenya	??	KJ458822
740162	dardanus	Kakamega? Kenya	??			EU153629
740163	flavicornis	Mount Marsabit, Kenya	f. flavicornis	KJ458823
740164	flavicornis	Mount Marsabit, Kenya	f. flavicornis	KJ458824		EU153631
740173	meseres	Sorenas Masai Mara	??	KJ458825
740174	meseres	Sorenas Masai Mara	??	KJ458826		EU153643
740175	tibullus	Shimba Hills, Kenya	??			EU153644
740176	tibullus	Shimba Hills, Kenya	??			EU153645
740182	cenea	Buffalo Valley, South Africa	??	KJ458827
740183	cenea	Buffalo Valley, South Africa	??	KJ458828
740197	meriones	Moramanga, Madagascar	f. meriones			EU153679
740200	dardanus	Kakamega, Kenya	f. planemoides	KJ458793/KJ458805	KJ458807/KJ458808
740202	humbloti	Gran Comoro	f. humbloti			EU153666
740203	meriones	Moramanga, Madagascar	f. meriones			EU153677
746540	polytrophus	Mount Kenya, Kenya	f. cenea		KJ458830
746591	polytrophus	Mount Kenya, Kenya	f. poultoni	JF299619	JF299826
746592	polytrophus	Mount Kenya, Kenya	f. poultoni	JF299620	JF299827
746602	polytrophus	Mount Kenya, Kenya	f. planemoides		JF299828
746603	polytrophus	Mount Kenya, Kenya	f. planemoides	JF299623	JF299829
746604	polytrophus	Mount Kenya, Kenya	f. poultoni	JF299624	JF299830
746605	polytrophus	Mount Kenya, Kenya	f. planemoides	JF299625	JF299831
746606	polytrophus	Mount Kenya, Kenya	f. planemoides	JF299626	JF299832
746607	polytrophus	Mount Kenya, Kenya	f. planemoides	JF299627	JF299833
746608	polytrophus	Mount Kenya, Kenya	f. planemoides	JF299628	JF299834
746609	polytrophus	Mount Kenya, Kenya	f. planemoides		JF299835
746611	polytrophus	Mount Kenya, Kenya	f. hippocoonides	JF299630
746612	polytrophus	Mount Kenya, Kenya	f. hippocoonides	JF299631
746613	polytrophus	Mount Kenya, Kenya	f. hippocoonides	JF299632	EF560985
746614	polytrophus	Mount Kenya, Kenya	f. hippocoonides	JF299633	EF560986	KJ458655
746615	polytrophus	Mount Kenya, Kenya	f. hippocoonides	JF299634	EF560987
746616	polytrophus	Mount Kenya, Kenya	f. hippocoonides	JF299635	EF560988	KJ458656
746617	polytrophus	Mount Kenya, Kenya	f. hippocoonides	JF299636	EF560989
746618	polytrophus	Mount Kenya, Kenya	f. hippocoonides	JF299637	EF560990
746619	polytrophus	Mount Kenya, Kenya	f. cenea	JF299638	EF561050
746620	polytrophus	Mount Kenya, Kenya	f. cenea	JF299639	EF561051
746621	polytrophus	Mount Kenya, Kenya	f. cenea	JF299640
746622	polytrophus	Mount Kenya, Kenya	f. cenea	JF299641	EF561052
746623	polytrophus	Mount Kenya, Kenya	f. cenea	JF299642
746625	polytrophus	Mount Kenya, Kenya	f. cenea	JF299644	EF561055
746626	polytrophus	Mount Kenya, Kenya	f. cenea		EF561056
746627	polytrophus	Mount Kenya, Kenya	f. cenea		EF561057
746699	polytrophus	Mount Kenya, Kenya	f. poultoni		EF561095
746700	polytrophus	Mount Kenya, Kenya	f. poultoni		EF561101	KJ458657
746702	polytrophus	Mount Kenya, Kenya	f. poultoni			KJ458658
746703	polytrophus	Mount Kenya, Kenya	f. poultoni			KJ458659
746704	polytrophus	Mount Kenya, Kenya	f. poultoni	JF299651	JF299836
746705	polytrophus	Mount Kenya, Kenya	f. poultoni	JF299652	EF561107	KJ458660
746706	polytrophus	Mount Kenya, Kenya	f. poultoni	JF299653	EF561108
746707	polytrophus	Mount Kenya, Kenya	f. poultoni	JF299654	EF561109	KJ458661
746708	polytrophus	Mount Kenya, Kenya	f. poultoni	JF299655	EF561110
746724	polytrophus	Mount Kenya, Kenya	f. cenea		EF561018
746725	polytrophus	Mount Kenya, Kenya	f. cenea		EF561019
746727	polytrophus	Mount Kenya, Kenya	f. cenea		EF561021
746729	polytrophus	Mount Kenya, Kenya	f. cenea		EF561023
746730	polytrophus	Mount Kenya, Kenya	f. cenea		EF561025
746734	polytrophus	Mount Kenya, Kenya	f. cenea		EF561028
746739	polytrophus	Mount Kenya, Kenya	f. cenea		EF561032
746740	polytrophus	Mount Kenya, Kenya	f. cenea		EF561033
746744	polytrophus	Mount Kenya, Kenya	f. cenea	JF299656	EF561037
746746	polytrophus	Mount Kenya, Kenya	f. cenea	JF299657	EF561038	KJ458662
746747	polytrophus	Mount Kenya, Kenya	f. cenea	JF299658	EF561039
746748	polytrophus	Mount Kenya, Kenya	f. cenea	JF299659	EF561040
746749	polytrophus	Mount Kenya, Kenya	f. cenea	JF299660	EF561041
746750	polytrophus	Mount Kenya, Kenya	f. cenea	JF299661	EF561042
746751	polytrophus	Mount Kenya, Kenya	f. cenea		EF561043
746752	polytrophus	Mount Kenya, Kenya	f. cenea		EF561044
746779	polytrophus	Mount Kenya, Kenya	f. lamborni			KJ458663
746781	polytrophus	Mount Kenya, Kenya	f. lamborni			KJ458664
746797	polytrophus	Mount Kenya, Kenya	f. hippocoonides	JF299677	EF560938
746798	polytrophus	Mount Kenya, Kenya	f. hippocoonides	JF299678	JF299838
746800	polytrophus	Mount Kenya, Kenya	f. hippocoonides	JF299679		KJ458665
746801	polytrophus	Mount Kenya, Kenya	f. hippocoonides	JF299680		KJ458666
746802	polytrophus	Mount Kenya, Kenya	f. hippocoonides	JF299681
746804	polytrophus	Mount Kenya, Kenya	f. hippocoonides		EF560944
746806	polytrophus	Mount Kenya, Kenya	f. hippocoonides	JF299683		KJ458667
843039	polytrophus	Mount Kenya, Kenya	f. cenea	KJ458796/KJ458797	KJ458809/KJ458810
843049	polytrophus	Mount Kenya, Kenya	f. poultoni	KJ458801/KJ458806	KJ458811/KJ458812
847242	tibullus		f. hippocoonides		KJ458831
847251	dardanus	Kakamega, Kenya	f. planemoides		KC988869
847290					KJ458832
847292	??	??	??	KJ458829
847293	dardanus	Kakum, Ghana	f. hippocoon	KJ458794/KJ458795	KJ458813/KJ458814	KJ458681
847294	dardanus	Kakum, Ghana	f. dionysos			KJ458682
847295	dardanus	Hans Cottage, Ghana	male			KJ458683
847296	dardanus	Hans Cottage, Ghana	f. hippocoon			KJ458684
847297	dardanus	Akagera NP Lodge, Rwanda	male			KJ458685
847299	dardanus	Kakum, Ghana	male			KJ458686
847301	cenea	Mphaphuli, South Africa	f. trophonius	KJ458804/kj458803	KJ458815/KJ458816	KJ458687
847302	cenea	Mphaphuli, South Africa	f. cenea	KJ458798/KJ458802	KJ458817/KJ458818	KJ458688
847303	cenea	Mphaphuli, South Africa	f. cenea	KJ458839		KJ458689
847304	cenea	Mphaphuli, South Africa	male	KJ458840		KJ458690
847305	cenea	Mphaphuli, South Africa	f. hippocoonides	KJ458799/KJ458800	KJ458819/KJ458820	KJ458691
847306	cenea	Mphaphuli, South Africa	f. cenea		KJ458833	KJ458692
847307	cenea	Mphaphuli, South Africa	f. hippocoonides	KJ458841	KJ458834	KJ458693
847308	cenea	Mphaphuli, South Africa	f. cenea	KJ458842
847309	cenea	Mphaphuli, South Africa	f. hippocoonides		KJ458835	KJ458694
847310	cenea	Mphaphuli, South Africa	male	KJ458843		KJ458695
847311	cenea	Mphaphuli, South Africa	f. cenea	KJ458844	KJ458836	KJ458696
847312	cenea	Mphaphuli, South Africa	f. cenea	KJ458845	KJ458837
847313	cenea	Mphaphuli, South Africa	f. white-lamborni	KJ458846		KJ458697
847314	cenea	Mphaphuli, South Africa	f. cenea		KJ458838	KJ458698
847315	cenea	Mphaphuli, South Africa	f. natalica	KJ458847		KJ458699
847316	cenea	Mphaphuli, South Africa	male	KJ458848
847317	cenea	Mphaphuli, South Africa	male	KJ458849		KJ458700
847318	cenea	Mphaphuli, South Africa	male			KJ458701
847320	cenea	Mphaphuli, South Africa	male	KJ458850		KJ458702
847321	cenea	Mphaphuli, South Africa	male			KJ458703
847322	cenea	Mphaphuli, South Africa	male	KJ458851		KJ458704
847323	cenea	Mphaphuli, South Africa	male	KJ458852		KJ458705
847324	cenea	Mphaphuli, South Africa	male	KJ458853		KJ458706
847326	cenea	Mphaphuli, South Africa	male			KJ458707
847327	cenea	Mphaphuli, South Africa	male			KJ458708
847328	cenea	Mphaphuli, South Africa	male	KJ458854		KJ458709
847329	cenea	Mphaphuli, South Africa	male	KJ458855		KJ458710
847331	cenea	Mphaphuli, South Africa	male	KJ458856
847333	cenea	Mphaphuli, South Africa	male			KJ458711
847434	cenea	Mphaphuli, South Africa	male	KJ458857		KJ458712
847435	cenea	Mphaphuli, South Africa	male	KJ458858		KJ458713
847437	cenea	Mphaphuli, South Africa	male	KJ458859		KJ458714
847438	cenea	Mphaphuli, South Africa	male	KJ458860		KJ458715
847439	cenea	Mphaphuli, South Africa	male	KJ458861		KJ458716
847440	cenea	Mphaphuli, South Africa	male	KJ458862		KJ458717
847441	cenea	Mphaphuli, South Africa	male	KJ458863		KJ458718
847442	cenea	Mphaphuli, South Africa	male	KJ458864		KJ458719
847443	cenea	Mphaphuli, South Africa	male	KJ458865		KJ458720
847444	cenea	Mphaphuli, South Africa	male			KJ458721
847445	cenea	Mphaphuli, South Africa	male	KJ458866		KJ458722
847446	cenea	Mphaphuli, South Africa	male			KJ458723
847447	cenea	Mphaphuli, South Africa	male	KJ458867
847448	cenea	Mphaphuli, South Africa	male	KJ458868		KJ458724
847449	cenea	Mphaphuli, South Africa	male	KJ458869		KJ458725
847450	cenea	Mphaphuli, South Africa	male			KJ458726
847451	cenea	Mphaphuli, South Africa	male			KJ458727
847452	cenea	Mphaphuli, South Africa	male			KJ458728
847453	cenea	Mphaphuli, South Africa	male	KJ458870		KJ458729
