# Supplementary material for: The evolutionary genetics of highly divergent alleles of the mimicry locus in Papilio dardanus
Source: BMC Evol Biol. 2014 Aug 31;14:140. doi: 10.1186/1471-2148-14-140 (PMC4262259; doi:10.1186/1471-2148-14-140)
Supplement: Supplementary file 7 — Additional file 7: Table S6: Table of summary statistics for alignments, details of nucleotide substitution models used in maximum likelihood tree searches and summary statistics for the resulting phylogenies. (XLSX 9 KB) [file 12862_2014_2638_MOESM7_ESM.xlsx]

## Sheet: Sheet1
BMNH	Species	morph
808367	P. rex
847301	P. dardanus cenea	f. trophonius
847302	P. dardanus cenea	f. cenea
847303	P. dardanus cenea	f. cenea
847304	P. dardanus cenea	male
847305	P. dardanus cenea	f. hippocoonides
847307	P. dardanus cenea	f. hippocoonides
847308	P. dardanus cenea	f. cenea
847310	P. dardanus cenea	male
847311	P. dardanus cenea	f. cenea
847312	P. dardanus cenea	f. cenea
847313	P. dardanus cenea	f. white-lamborni
847315	P. dardanus cenea	f. natalica
847316	P. dardanus cenea	male
847317	P. dardanus cenea	male
847320	P. dardanus cenea	male
847322	P. dardanus cenea	male
847323	P. dardanus cenea	male
847324	P. dardanus cenea	male
847328	P. dardanus cenea	male
847329	P. dardanus cenea	male
847331	P. dardanus cenea	male
847434	P. dardanus cenea	male
847435	P. dardanus cenea	male
847437	P. dardanus cenea	male
847438	P. dardanus cenea	male
847439	P. dardanus cenea	male
847440	P. dardanus cenea	male
847441	P. dardanus cenea	male
847442	P. dardanus cenea	male
847443	P. dardanus cenea	male
847445	P. dardanus cenea	male
847447	P. dardanus cenea	male
847448	P. dardanus cenea	male
847449	P. dardanus cenea	male
847453	P. dardanus cenea	male
